# Supplementary material for: Comparison of tumor-informed and tumor-naïve sequencing assays for ctDNA detection in breast cancer
Source: EMBO Mol Med. Author manuscript; Available in PMC 2023 Jun 8. (PMC10245040; doi:10.15252/emmm.202216505)
Supplement: EV Figures [file EMS175606-supplement-EV_Figures.zip]

Archive with 4 entries (4 files):
- Figure EV1.pdf
- Figure EV2.pdf
- Figure EV3.pdf
- Figure EV4.pdf
